# Supplementary material for: Mucin glycosylating enzyme GALNT2 suppresses malignancy in gastric adenocarcinoma by reducing MET phosphorylation
Source: Oncotarget. 2016 Jan 30;7(10):11251–62. doi: 10.18632/oncotarget.7081 (PMC4905470; doi:10.18632/oncotarget.7081)
Supplement: Supplementary file 2 [file oncotarget-07-11251-s002.xls]

## Sheet: Sheet1
Mucin Glycosylating Enzyme GALNT2 Regulates the Malignant Character of Gastric Adenocarcinoma by Modifying the MET Receptor mucin
Supplementary Table S1. Differential expressions of selected genes in GALNT2 knockdown AGS cells
Functional pathway			Down-regulated genes					Up-regulated genes
Response to nutrient levels	ATG4C	PPARG	THRA	GATM	AKR1C3	PCSK9	MAP1LC3B	CXCL10	UPP1
	HMGCS1
Lipid metabolic process	ALDH1A1	INSIG1	CFTR	AKR1B10	INPP5D	ST8SIA6	DHRS9
	FDFT1	PCSK9	MSMO1	IRS1	LRP8	UGT1A8
	PIP5K1B	CTGF	HMGCS1	ACSS2	PPARG	AKR1C3
	SQLE	AKR1C1	CYP51A1	IDI1	PI4K2B	SCD
Cellular response to hormone stimulus	AKR1C1	IRS1	UGT1A8	HMGCS1	THRA	INSR	HDAC9	CPEB2
	BMP4	NR2F1	PPARG	AKR1C3	RARG	UGT1A6
	EIF4B	LCK	FGF20	PCSK9
Regulation of collagen metabolic process	CTGF	PPARG	BMP4				IL6R
Regulation of signal transduction	KREMEN2	BDKRB2	PLEKHG6	INPP5D	CHI3L1	MAP2K5	PEA15	IL6R	NRP1
	RASA4B	PCSK9	BMP4	EMP2	IRS1	NOTUM	CXCL10
	NREP	INSR	FGF20	S100A4	TLE2	VTN
	LCK	CTGF	RGS2	HTR2A	MBIP	PPARG
	CDKN1C	PALM3	THRA	GJA1	BST2	AKR1C3
	PPP1R2	RHOU	ARHGAP18	UNC5CL	ARHGAP44
Epithelial cell differentiation	AKR1C1	THRA	BMP4	PPARG	AKR1C3		SPRR2F	SPRR3	SPRR2A
							SPRR2B	DHRS9
Cholesterol biosynthetic process	INSIG1	CFTR	IDI1	FDFT1	CYP51A1	HMGCS1
	MSMO1	SQLE
Sterol biosynthetic process	INSIG1	CFTR	IDI1	FDFT1	CYP51A1	HMGCS1
	MSMO1	SQLE
Epidermis development	CTGF	INSR	KLK7				SPRR3	SPRR2B	SPRR2A
							SPRR2D	SPRR2F
							SPRR2E	LAMC2	KRT34
Steroid metabolic process	AKR1C1	PCSK9	INSIG1	CFTR	CYP51A1	SQLE	DHRS9
	AKR1B10	UGT1A8	HMGCS1	MSMO1	AKR1C3	FDFT1
	IDI1
Isoprenoid metabolic process	AKR1C1	ALDH1A1	LRP8	AKR1C3	IDI1	HMGCS1	DHRS9
	FDFT1	AKR1B10	UGT1A8
Response to hormone	FGF20	AKR1C1	PCSK9	BMP4	OPRL1	IRS1	HDAC9	IL6R	FOSL1
	CTGF	HMGCS1	NR2F1	PPARG	LCK	INSR	CPEB2
	THRA	EIF4B	UGT1A8	GJA1	AKR1C3	RARG
	GATM	HPN	UGT1A6
